# Supplementary material for: Altered Morpho-Functional Features of Neurogenesis in Zebrafish Embryos Exposed to Non-Combustion-Derived Magnetite
Source: Int J Mol Sci. 2024 Jun 12;25(12):6459. doi: 10.3390/ijms25126459 (PMC11203806; doi:10.3390/ijms25126459)
Supplement: Supplementary file 1 [file ijms-25-06459-s001.zip]

Archive with 1 entries (1 files):
- ijms-3034388-supplementary.pdf
